# Supplementary material for: Root-expressed maize lipoxygenase 3 negatively regulates induced systemic resistance to Colletotrichum graminicola in shoots
Source: Front Plant Sci. 2013 Dec 18;4:510. doi: 10.3389/fpls.2013.00510 (PMC3867115; doi:10.3389/fpls.2013.00510)
Supplement: Supplementary Table 1 — Primers used in this study for RT-PCR and Q-RT-PCR. [file DataSheet1.XLSX]

## Sheet: Sheet1
Gene Name	Forward Primer	Reverse Primer
LOX1	TCTGTCTGAGCTGAGGACGTA	CACAAAGTAACTTCATTATTGAGGA
LOX2	TTCCATCTGATTCGATCGAG	CACATTATTATTGGGAAACCAAC
LOX3	TACCACTACCACCCCAGGAGT	AGCACTGCGAAACGACTAGAA
LOX4	TGAGCGGATGGTTTGTAGAT	ATTATCCAGACGTGGCTCCT
LOX5	GGGCAGATTGTGTCTCGTAGTA	ATATTCAAGCGTGGACTCCTCT
LOX9	TGAGTGCATCGTTCGTTGT	TCAATCCTCATTCTTGGCAG
LOX10	ATCCTCAGCATGCATTAGTCC	AGTCTCAAACGTGCCTCTTGT
AOC12	ACCGCTACGAGGCCATCTACA	AAGACGARCTGGTTGAGCTTGA
OPR7	GCACGCATGTGATTTGATTATTAGT	CAATCGCGGCATTACCCAGATGT
OPR8	TGTTCGTGTATTGTGGCTTGAGA	GAGATGACTGCTGATTGCTGTGCA
PR1	GCGAGAGCTCCTACTAGACTGT	CGCCTGCATGGTTTTATTGACT
PR5	CTGTGGTGGCAACAGCAACT	TACGAAGCACGCACACAAATC
PAL1	TCAAGTAAAAGAACGCCAAGGA	GAAGAAAGAGCAACGCCACA
HPL	TACGAGATGCTGCGGATG	CTCGAAGTCGTCGTAGCG
MPI	ATGAGCTCCACGGAGTGC	TCAGCCGATGTGGGGCGTC
Cullin	GCGTTTGCTCCATTCACTTT	CCATAACTTTGCGGCTCTTC
GapC	GCTAGCTGCACCACAAACTGC	TAGCCCCACTCGTTGTCGTAC

## Sheet: Sheet2
5'--3'
5'--3'
